# Supplementary material for: STAT3-Mediated Promoter-Enhancer Interaction Up-Regulates Inhibitor of DNA Binding 1 (ID1) to Promote Colon Cancer Progression
Source: Int J Mol Sci. 2023 Jun 12;24(12):10041. doi: 10.3390/ijms241210041 (PMC10298663; doi:10.3390/ijms241210041)
Supplement: Supplementary file 1 [file ijms-24-10041-s001.zip]

Archive with 1 entries (1 files):
- ijms-2430725-supplementary.pdf
